# Supplementary material for: Correlations between Antioxidant and Biochemical Parameters of Blood Serum of Duroc Breed Pigs
Source: Animals (Basel). 2021 Aug 13;11(8):2400. doi: 10.3390/ani11082400 (PMC8388761; doi:10.3390/ani11082400)
Supplement: Supplementary file 1 [file animals-11-02400-s001.zip]

Archive with 1 entries (1 files):
- animals-1336188-supplementary.pdf
